# Supplementary material for: BCL-XL Overexpression Protects Pancreatic β-Cells against Cytokine- and Palmitate-Induced Apoptosis
Source: Int J Mol Sci. 2023 Mar 16;24(6):5657. doi: 10.3390/ijms24065657 (PMC10056015; doi:10.3390/ijms24065657)
Supplement: Supplementary file 1 [file ijms-24-05657-s001.zip]

Archive with 1 entries (1 files):
- ijms-2207145-supplementary.pdf
